# Supplementary material for: Determination of Heavy Metal Levels and Assessment of L. monocytogenes and Salmonella spp. Presence in Fishery Products and Mussels from the Marmara Region, Türkiye
Source: Toxics. 2025 Feb 23;13(3):153. doi: 10.3390/toxics13030153 (PMC11945509; doi:10.3390/toxics13030153)
Supplement: Supplementary file 1 [file toxics-13-00153-s001.zip]

Archive with 1 entries (1 files):
- toxics-3493834-supplementary.pdf
